# Supplementary material for: Development of a New Ramus Anterior Vertical Reference Line for the Evaluation of Skeletal and Dental Changes as a Decision Aid for the Treatment of Crowding in the Lower Jaw: Extraction vs. Nonextraction
Source: J Clin Med. 2025 Apr 22;14(9):2884. doi: 10.3390/jcm14092884 (PMC12072561; doi:10.3390/jcm14092884)
Supplement: Supplementary file 1 [file jcm-14-02884-s001.zip]

Archive with 1 entries (1 files):
- jcm-3564610-supplementary.pdf
